# Supplementary material for: Photoactivated Multivariate Metal–Organic Frameworks for On-Demand Drug Release: The Role of Host–Guest Interactions
Source: J Am Chem Soc. 2025 Feb 24;147(9):7423–32. doi: 10.1021/jacs.4c15222 (PMC11887053; doi:10.1021/jacs.4c15222)
Supplement: Supplementary file 2 — ja4c15222_si_002.zip [file ja4c15222_si_002.zip]

Archive with 7 entries (7 files):
- M5.avi
- M2.avi
- M7.avi
- M1.avi
- M3.avi
- M6.avi
- M4.avi
